# Supplementary material for: Systemic solutions to emergency department boarding: the hospitalist's perspective on the need for broader alignment and collaboration
Source: Health Aff Sch. 2025 Aug 26;3(9):qxaf168. doi: 10.1093/haschl/qxaf168 (PMC12482907; doi:10.1093/haschl/qxaf168)
Supplement: qxaf168_Supplementary_Data [file qxaf168_supplementary_data.zip]

Archive with 3 entries (3 files):
- coi_disclosure cowart (1).docx
- coi_disclosure Dahlia Rizk.docx
- coi_disclosure_Lapps (1).docx
